# Supplementary material for: The Effect of Prebiotics and Oral Anti-Diabetic Agents on Gut Microbiome in Patients with Type 2 Diabetes: A Systematic Review and Network Meta-Analysis of Randomised Controlled Trials
Source: Nutrients. 2022 Dec 2;14(23):5139. doi: 10.3390/nu14235139 (PMC9739188; doi:10.3390/nu14235139)
Supplement: Supplementary file 1 [file nutrients-14-05139-s001.zip]

Archive with 1 entries (1 files):
- nutrients-2043707-Supplementary Materials.pdf
